# Supplementary material for: Deciphering the Genetics of Primary Angioedema with Normal Levels of C1 Inhibitor
Source: J Clin Med. 2020 Oct 23;9(11):3402. doi: 10.3390/jcm9113402 (PMC7690775; doi:10.3390/jcm9113402)
Supplement: Supplementary file 1 [file jcm-09-03402-s001.zip]

Archive with 1 entries (1 files):
- jcm-959403-supplementary.xlsx
