# Supplementary material for: Deciphering the Genetics of Primary Angioedema with Normal Levels of C1 Inhibitor
Source: J Clin Med. 2020 Oct 23;9(11):3402. doi: 10.3390/jcm9113402 (PMC7690775; doi:10.3390/jcm9113402)
Supplement: Supplementary file 1 [file jcm-09-03402-s001.zip › jcm-959403-supplementary.xlsx]

## Sheet: Table S1
Gene	Reference	Coverage %	Exons	Short name of protein	Protein	References
A2M	NM_000014.4	99.7	36	A2-MG	A2-macroglobulin	Joseph, K., et al. (2015)
ACE	NM_000789.3	97.4	26	ACE	Angiotensin I converting enzyme	Yang, HY., et al. (1970), Inokuchi, J., et al. (1981)
AR	NM_000044.3	92.3	9	AR	Androgen receptor	Drouet, C., et al. (2008)
BDKRB1	NM_000710.3	100	1	B1R	Bradykinin receptor B1	Dutra, RC., (2017), Marceau, F., et al. (2020 Aug), Marceau, F., (2020 Feb), Kaplan, AP., (2010)
BDKRB2	NM_000623.3	100	2	B2R	Bradykinin receptor B2	Dutra, RC., (2017), Marceau, F., et al. (2020 Aug), Marceau, F., (2020 Feb), Kaplan, AP., (2010)
C1QBP	NM_001212.3	100	6	gC1qR	Globular C1q receptor	Joseph, K., et al. (1996), Herwald, H., (1996), Joseph, K., et al.(2004), Kaplan, AP., (2010)
C1R	NM_001733.4	100	9	C1r	C1r	Csuka, D., (2011), Cugno. M.,et al. (1993), Kaplan, AP., (2010)
C1S	NM_201442.2	100	11	C1s	C1s	Csuka, D., (2011), Cugno. M., et al.(1993), Kaplan, AP., (2010)
CPM	NM_001005502.2	100	8	CPM	Carboxypeptidase M	Skidgel, RA., (1988), Skidgel, RA., et al. (1989)
CPN1	NM_001308.2	92.3	9	CPN	Carboxypeptidase N	Drouet, C., et al. (2008)
DPP4	NM_001935.3	100	26	DPP IV	Dipeptidyl peptidase IV	Byrd, JB., et al. (2008), Grouzmann, E., et al. (2009), Lefebvre, J., et al.(2002), Hofman, Z.,et al. (2016)
ELANE	NM_001972.2	89.7	5	ELANE	Neutrophil elastase	Veszeli, N., et al. (2015)
ESRRA	NM_004451.4	94.0	7	ESRRA	Estrogen-related receptor alpha	Binkley, K.E., Davis, A.E. 3rd. (2003)
F11	NM_000128.3	100	14	FXI	Coagulation Factor XI	Csuka, D., et al. (2015)
F12	ΝΜ_000505.3	96.8	14	FXII	Coagulation Factor XII	Csuka, D., et al.(2015), Joseph, K., et al.(2008), Konings, J., et al.(2013), Kaplan, AP., (2010)
F13A1	NM_000129.3	100	14	FXIIIA	Coagulation Factor XIII, A1 polypeptide	Foley, JH., et al. (2016), Hofman, Z.,et al. (2016)
F13B	NM_001994.2	100	12	FXIIIB	Coagulation Factor XIII, B polypeptide	Foley, JH., et al. (2016), Hofman, Z.,et al. (2016)
F2	NM_000506.3	95.7	14	TR	Thrombin	van Geffen, M., et al.(2012)
GPER1	NM_001098201.1	100	1	GPER1	G protein-coupled estrogen receptor 1	Binkley, K.E., Davis, A.E. 3rd. (2003)
HRH1	NM_001098212.1	100	1	HRH1	Histamin receptor I	Wong, B.N., Vadas, P. (2017)
HSP90AA1	NM_001017963.2	99.5	12	HSP90	HSP-90	Hofman, ZL., et al. (2016), Kaplan, AP., (2010)
IL5	NM_000879.2	100	4	IL5	IL-5	Novembre, E. (2006)
KLK1	NM_002257.3	100	5	KLK 1	Tissue kallikrein	Joseph, K., et al.(2008), Suffritti, C., et al.(2014), Konings, J., et al.(2013), Schmaier, AH., et al. (2016), Kaplan, AP., (2010)
KLK2	NM_005551.4	100	8	KLK2	Glandular kallikrein	Joseph, K., et al.(2008), Suffritti, C., et al.(2014), Konings, J., et al.(2013), Schmaier, AH., et al. (2016),Kaplan, AP., (2010)
KLK3	NM_001648.2	98.9	7	KLK 3	Kallikrein-related peptidase 3	Joseph, K., et al.(2008), Suffritti, C., et al.(2014), Konings, J., et al.(2013), Schmaier, AH., et al. (2016), Kaplan, AP., (2010)
KLKB1	NM_000892.3	100	14	PKLK	Plasma kallikrein	Joseph, K., et al.(2008), Suffritti, C., et al.(2014), Konings, J., et al.(2013), Schmaier, AH., et al. (2016), Kaplan, AP., (2010)
KNG1	NM_001102416.2	99.2	12	KNG1	Kininogen 1	Suffritti, C., et al.(2014), Bork, K., et al.(2019), Kaplan, AP., (2010)
KRT1	NM_006121.3	100	9	CK1	Cytokeratin 1	Hasan, AA., et al. (1998), Joseph, K., et al. (1999), Joseph, K., (2004), Kaplan, AP., (2010)
MASP1	NM_139125.3	100	18	MASP-1	MBL associated serine protease 1	Hansen, CB., et al.(2015)
MASP2	NM_006610.3	94.8	12	MASP-2	MBL associated serine protease 2	Varga, L., et al. (2008), Csuka, D., et al.(2014)
MME	NM_007288.2	100	22	NEP	Neutral endopeptidase (membrane metallo-endopeptidase)	Gafford, JT., et al. (1983), Hofman, Z.,et al. (2016)
MPO	NM_000250.1	97.4	12	MPO	Myeloperoxidase	Veszeli, N., et al.(2015)
PLAT	NM_000930.3	100	13	t-PA	Tissue type plasminogen activator	Kaplan, AP., (2010), Foley, JH., et al. (2016), Hofman, Z.,et al. (2016)
PLAU	NM_001001791.2	100	11	u-PA	Urokinase plasminogen activator	Kaplan, AP., (2010), Foley, JH., et al. (2016), Hofman, Z.,et al. (2016)
PLAUR	NM_002659.3	93.8	8	u-PAR	Urokinase plasminogen activated receptor	Colman, RW., et al. (1997), Joseph, K., et al. (2004), Kaplan, AP., (2010), Foley, JH., et al. (2016), Hofman, Z.,et al. (2016)
PLG	NM_000301.3	95.9	20	PL	Plasminogen	Bork, K., et al.(2018), Kaplan, AP., (2010)
PRCP	NM_199418.2	100	10	PRCP	Lysosomal Pro-X carboxypeptidase	Kaplan, AP., (2010)
PROC	NM_000312.3	97.1	8	APC	Protein C (activated)	Foley, JH., et al. (2016)
SERPINA1	NM_001127700.1	100	4	A1-AT	A1-antitrypsin	Lomas, D.A. (2005)
SERPINB2	NM_002575.2	100	7	PAI-2	Plasminogen activator inhibitor 2	Joseph, K., et al. (2015)
SERPINC1	NM_000488.3	100	7	ATIII	Antithrombin III	van Geffen, M., et al.(2012)
SERPINE1	NM_000602.4	100	8	PAI-1	Plasminogen activator inhibitor 1	Csuka, D., et al. (2015)
SERPINF1	NM_002615.5	97.0	7	A2-AP	A2-antiplasmin	Hofman, Z.,et al. (2016)
SERPING1	ΝΜ_000062.2	100	8	C1INH	C1-inhibitor
TAC1	NM_003182.2	100	6	TAC1	Tachykinin, precursor 1	Byrd, J.B., et al. (2008)
TLR2	NM_003264.3	100	1	TLR2	Toll-like receptor 2	Foley, JH., et al. (2016)
TLR4	NM_138554.4	100	5	TLR4	Toll-like receptor 4	Foley, JH., et al. (2016)
TLR9	NM_017442.3	97.7	2	TLR9	Toll-like receptor 9	Foley, JH., et al. (2016)
TNF	NM_000594.3	100	4	TNFA	TNF-alpha	Veszeli, N., et al. (2015), Arcoleo, F., et al. (2014), Foley, JH., et al. (2016)
TPSAB1	NM_003294.3	66.9	5	TPSAB1	Tryptase alpha/beta 1	Regner, K.R., et al. (2003)
TPSD1	NM_012217.2	98.1	5	TPSD1	Tryptase delta 1	Regner, K.R., et al. (2003)
TPSG1	NM_012467.3	100	6	TPSG1	Tryptase gamma 1	Regner, K.R., et al. (2003)
XPNPEP1	NM_020383.3	100	21	APP1	Aminopeptidase P, 1, soluble	Duan, QL., et al. (2005), Drouet, C., et al. (2008)
XPNPEP2	NM_003399.5	91.2	21	APP2	Aminopeptidase P, 2, membrane-bound	Duan, QL., et al. (2005), Drouet, C., et al. (2008)
XPNPEP3	NM_022098.3	98.6	11	APP3	X-prolyl aminopeptidase (aminopeptidase P) 3, putative	Duan, QL., et al. (2005), Drouet, C., et al. (2008)
References
Arcoleo, F.; Salemi, M.; La Porta, A.; Selvaggio, V.; Mandala, V.; Muggeo, V.; Misiano, G.; Milano, S.; Romano, GC.; Cillari, E.; Upregulation of cytokines and IL-17 in patients with hereditary angioedema. Clin Chem Lab Med 2014, 52(5):e91–93. doi:10.1515/cclm-2013-1008
Binkley, K.E., Davis, A.E. 3rd. Estrogen-dependent inherited angioedema. Transfus Apher Sci. 2003, 29(3):215-9. doi: 10.1016/j.transci.2003.08.002.
Bork, K.; Wulff, K.; Rossmann, H.; Steinmüller-Magin, L.; Braenne, I.; Witzke, G.; et al. Hereditary an-gioedema cosegregating with a novel kininogen 1 gene mutation changing the N-terminal cleavage site of bradykinin. Allergy 2019, 74, 2479-2481.
Bork, K.; Wulff, K.; Steinmüller-Magin, L.; Braenne, I.; Staubach-Renz, P.; Witzke, G.; et al. Hereditary angioedema with a mutation in the plasminogen gene. Allergy 2018, 73, 442-450.
Byrd, JB.; Touzin, K.; Sile, S; Gainer, JV.; Yu, C.; Nadeau, J.; Adam, A.; Brown, NJ.; Dipeptidyl peptidase IV in angiotensinconverting enzyme inhibitor associated angioedema. Hypertension 2008, 51(1):141–147. doi:10.1161/HYPERTENSIONAHA.107.096552
Colman, RW.; Pixley, RA.; Najamunnisa, S.; Yan, W.; Wang, J.; Mazar, A.; McCrae, KR.; Binding of high molecular weight kininogen to human endothelial cells is mediated via a site within domains 2 and 3 of the urokinase receptor. J Clin Invest. 1997 Sep 15;100(6):1481-7
Csuka, D.; Füst, G.; Farkas, H.; Varga, L.; Parameters of the classical complement pathway predict disease severity in hereditary angioedema. Clin Immunol. 2011 Apr;139(1):85-93.
Csuka, D.; Munthe-Fog, L.; Hein, E.; Zotter, Z.; Prohaszka. Z.; Farkas, H.; Varga, L.; Garred, P.; Activation of the ficolin-lectin pathway during attacks of hereditary angioedema. J Allergy Clin Immunol 2014, 134(6):1388–1393 e1381. doi:10.1016/j.jaci.2014.05.030
Csuka, D.; Veszeli, N.; Imreh, E.; Zotter, Z.; Skopal, J.; Prohaszka, Z.; Varga, L.; Farkas, H.; Comprehensive study into the activation of the plasma enzyme systems during attacks of hereditary angioedema due to C1-inhibitor deficiency. Orphanet J Rare Dis 2015, 10:132. doi:10.1186/s13023-015-0351-5
Cugno, M.; Hack, CE.; de Boer, JP.; Eerenberg, AJ.; Agostoni, A.; Cicardi, M.; Generation of plasmin during acute attacks of hereditary angioedema. J Lab Clin Med. 1993 Jan;121(1):38-43
Drouet, C.; Desormeaux, A.; Robillard, J.; Ponard, D.; Bouillet, L.; Martin, L.; Kanny, G.; Moneret-Vautrin, DA.; Bosson, JL.; Quesada, JL.; Lopez-Trascasa, M.; Adam, A.; Metallopeptidase activities in hereditary angioedema: effect of androgen prophylaxis on plasma aminopeptidase P. J Allergy Clin Immunol 2008, 121(2):429–433. doi:10.1016/ j.jaci.2007.10.048
Duan, QL.; Nikpoor, B.; Dube, MP.; Molinaro, G.; Meijer, IA.; Dion, P.; Rochefort, D.; Saint-Onge, J.; Flury, L.; Brown, NJ.; Gainer, JV.; Rouleau, JL.; Agostoni, A.; Cugno, M.; Simon, P.; Clavel, P.; Potier, J.; Wehbe, B.; Benarbia, S.; Marc-Aurele, J.; Chanard, J.; Foroud, T.; Adam, A.; Rouleau, GA.; A variant in XPNPEP2 is associated with angioedema induced by angiotensin I-converting enzyme i…
Dutra, RC.; Kinin receptors: Key regulators of autoimmunity. Autoimmun Rev. 2017 Feb;16(2):192-207
Foley, JH.; Conway, EM.; Cross Talk Pathways Between Coagulation and Inflammation. Circ Res. 2016 Apr 29;118(9):1392-408. doi: 10.1161/CIRCRESAHA.116.306853. PMID: 27126649.
Gafford, JT.; Skidgel, RA.; Erdös, EG.; Hersh, LB.; Human kidney "enkephalinase", a neutral metalloendopeptidase that cleaves active peptides. Biochemistry. 1983 Jun 21;22(13):3265-71
Grouzmann, E.; Livio, F.; Buclin, T.; Angiotensin-converting enzyme and dipeptidyl peptidase IV inhibitors: an increased risk of angioedema. Hypertension 2009, 54(3):468–470. doi:10.1161/ HYPERTENSIONAHA.109.135244
Hansen, CB.; Csuka, D.; Munthe-Fog, L.; Varga, L.; Farkas, H.; Hansen, KM.; Koch, C.; Skjodt, K.; Garred, P.; Skjoedt, MO.; The levels of the lectin pathway serine protease MASP-1 and its complex formation with C1 inhibitor are linked to the severity of hereditary angioedema. J Immunol 2015, 195(8):3596–3604. doi:10.4049/jimmunol. 1402838
Hasan, AA.; Zisman, T.; Schmaier, AH.; Identification of cytokeratin 1 as a binding protein and presentation receptor for kininogens on endothelial cells. Proc Natl Acad Sci U S A. 1998 Mar 31;95(7):3615-20
Herwald, H.; Dedio, J.; Kellner, R.; Loos, M.; Müller-Esterl, W.; Isolation and characterization of the kininogen-binding protein p33 from endothelial cells. Identity with the gC1q receptor. J Biol Chem. 1996 May 31;271(22):13040-7.
Hofman, Z.; de Maat, S.; Hack, CE.; Maas, C.; Bradykinin: Inflammatory Product of the Coagulation System. Clin Rev Allergy Immunol. 2016 Oct;51(2):152-61. doi: 10.1007/s12016-016-8540-0. PMID: 27122021; PMCID: PMC5025506.
Hofman, Z.; Relan, A.; Zeerleder, S.; Drouet, C.; Zuraw, B.; Hack, CE.; Angioedema attacks in patients with hereditary angioedema: Local manifestations of a systemic activation process. J Allergy Clin Immunol. 2016 Aug;138(2):359-66
Inokuchi, J.; Nagamatsu, A.; Tripeptidyl carboxypeptidase activity of kininase II (angiotensin-converting enzyme). Biochim Biophys Acta. 1981 Dec 15;662(2):300-7
Joseph, K.; Ghebrehiwet, B.; Kaplan, AP.; Cytokeratin 1 and gC1qR mediate high molecular weight kininogen binding to endothelial cells. Clin Immunol. 1999 Sep;92(3):246-55
Joseph, K.; Ghebrehiwet, B.; Peerschke, EI.; Reid, KB.; Kaplan, AP.; Identification of the zinc-dependent endothelial cell binding protein for high molecular weight kininogen and factor XII: identity with the receptor that binds to the globular "heads" of C1q (gC1q-R). Proc Natl Acad Sci U S A. 1996 Aug 6;93(16):8552-7
Joseph, K.; Tholanikunnel, BG.; Ghebrehiwet, B.; Kaplan, AP.; Interaction of high molecular weight kininogen binding proteins on endothelial cells. Thromb Haemost. 2004 Jan;91(1):61-70
Joseph, K.; Tholanikunnel, BG.; Wolf, B.; Bork, K.; Kaplan, AP.; Deficiency of plasminogen activator inhibitor 2 in plasma of patients with hereditary angioedema with normal C1 inhibitor levels. J Allergy Clin Immunol. 2016 Jun;137(6):1822-1829.e1. doi: 10.1016/j.jaci.2015.07.041. Epub 2015 Sep 26. PMID: 26395818; PMCID: PMC4957703.
Joseph, K.;, Tuscano, TB.; Kaplan, AP.; Studies of the mechanisms of bradykinin generation in hereditary angioedema plasma. Ann Allergy Asthma Immunol 2008, 101(3):279–286. doi:10.1016/S1081-1206(10)60493-0
Kaplan, AP.; Enzymatic pathways in the pathogenesis of hereditary angioedema: the role of C1 inhibitor therapy. J Allergy Clin Immunol. 2010 Nov;126(5):918-25. doi: 10.1016/j.jaci.2010.08.012. PMID: 20889195.
Konings, J.; Cugno, M.; Suffritti, C.; Ten Cate, H.; Cicardi, M.; Govers-Riemslag, JW.; Ongoing contact activation in patients with hereditary angioedema. PLoS One 2013, 8(8):e74043. doi:10.1371/journal.pone.0074043
Lefebvre, J.; Murphey, LJ.; Hartert, TV.; Jiao Shan, R.; Simmons, WH.; Brown, NJ.; Dipeptidyl peptidase IV activity in patients with ACE-inhibitor-associated angioedema. Hypertension 2002, 39(2 Pt 2): 460–464
Lomas, D.A. Molecular mousetraps, alpha1-antitrypsin deficiency and the serpinopathies. Clin Med (Lond). 2005, 5(3):249-57. doi: 10.7861/clinmedicine.5-3-249.
Marceau, F.; Bachelard, H.; Bouthillier, J.; Fortin, JP.; Morissette, G.; Bawolak, MT.; Charest-Morin, X.; Gera, L.; Bradykinin receptors: Agonists, antagonists, expression, signaling, and adaptation to sustained stimulation. Int Immunopharmacol. 2020 Feb 24;82:106305
Marceau, F.; Bachelard, H.; Charest-Morin, X.; Hébert, J.; Rivard, GE.; In Vitro Modeling of Bradykinin-Mediated Angioedema States. Pharmaceuticals (Basel). 2020 Aug 19;13(9):E201
Novembre, E., Mori, F., Arcangeli, F., Cianferoni, A., Bernardini, R., Pucci. N., et al. High intracytoplasmatic levels of Il-4 and Il-5 in a patient with Gleichs syndrome: case report. Int J Immunopathol Pharmacol. 2006, 19(4):935-8. doi: 10.1177/039463200601900425.
Regner, K.R., Riegert-Johnson, D.L., Volcheck, G.W. Serial measurement of serum tryptase in angiotensin-converting enzyme inhibitor-associated angioedema. Mayo Clin Proc. 2003, 78(5):655-6. doi: 10.4065/78.5.655-b.
Schmaier, AH.; The contact activation and kallikrein/kinin systems:pathophysiologic and physiologic activities. J Thromb Haemost. 2016 Jan;14(1):28-39
Skidgel, RA.; Basic carboxypeptidases: regulators of peptide hormone activity. Trends Pharmacol Sci. 1988 Aug;9(8):299-304
Skidgel, RA.; Davis, RM.; Tan, F.; Human carboxypeptidase M. Purification and characterization of a membrane-bound carboxypeptidase that cleaves peptide hormones. J Biol Chem. 1989 Feb 5;264(4):2236-41
Suffritti, C.; Zanichelli, A.; Maggioni, L.; Bonanni, E.; Cugno, M.; Cicardi, M.; High-molecular-weight kininogen cleavage correlates with disease states in the bradykinin-mediated angioedema due to hereditary C1-inhibitor deficiency. Clin Exp Allergy 2014, 44(12): 1503–1514. doi:10.1111/cea.12293
van Geffen, M.; Cugno, M.; Lap, P.; Loof, A.; Cicardi, M.; van Heerde, W.; Alterations of coagulation and fibrinolysis in patients with angioedema due to C1-inhibitor deficiency. Clin Exp Immunol 2012, 167(3):472–478. doi:10.1111/j.1365-2249.2011.04541.x
Varga, L.; Szeplaki, G.; Laki, J.; Kocsis, A.; Kristof, K.; Gal, P.; Bajtay, Z.; Wieslander, J.; Daha, MR.; Garred, P.; Madsen, HO.; Fust, G.; Farkas, H.; Depressed activation of the lectin pathway of complement in hereditary angioedema. Clin Exp Immunol 2008, 153(1):68–74. doi:10. 1111/j.1365-2249.2008.03671.x
Veszeli, N.; Csuka, D.; Zotter, Z.; Imreh, E.; Jozsi, M.; Benedek, S.; Varga, L.; Farkas, H.; Neutrophil activation during attacks in patients with hereditary angioedema due to C1-inhibitor deficiency. Orphanet J Rare Dis 2015, 10(1):156. doi:10.1186/s13023-015-0374-y
Wong, B.N., Vadas, P. Angioedema suppressed by a combination of anti-histamine and leukotriene modifier. Allergy Asthma Clin Immunol. 2017, 13:28. doi: 10.1186/s13223-017-0201-1.
Yang, HY.; Erdös, EG.; Levin, Y.; A dipeptidyl carboxypeptidase that converts angiotensin I and inactivates bradykinin. Biochim Biophys Acta. 1970 Aug 21;214(2):374-6

## Sheet: Table S2
Table S2
Patients	Genes	Location	Coding	Amino Acid Change	dbSNP	exon	Locus	Transcript	Type	Variant Effect	SIFT	PolyPhen	EMAF	ExAC ENFAF	ClinVarAccession
P38	SERPING1	exonic	c.244A>T	p.Thr82Ser	rs147409450	3	chr11:57367544	NM_000062.2	SNV	missense	tolerated	benign		0.0001373
P95	SERPING1	3' UTR	c.*57C>G		rs3205379	8	chr11:57382111	NM_000062.2	SNV
P25, P130	F12	exonic	c.418C>G	p.Leu140Val	rs35515200	6	chr5:176832166	NM_000505.3	SNV	missense	tolerated	possibly damaging	0.0042	0.003283
P42, P123	F12	exonic	c.530C>T	p.Ala177Val	rs144821595	7	chr5:176831915	NM_000505.3	SNV	missense	tolerated	benign	0.0002	0.0001413
P20, P21	ACE	exonic	c.1453C>G	p.Pro485Ala	rs202178737	9	chr17:61560500	NM_000789.3	SNV	missense	deleterious	benign	0	0.000135
P34	ACE	exonic	c.1454C>G	p.Pro485Arg	rs28730839	9	chr17:61560501	NM_000789.3	SNV	missense	tolerated	possibly damaging	0.0008	0.0006148
P18	ACE	exonic	c.1459C>T	p.Arg487Cys	rs149784122	9	chr17:61560506	NM_000789.3	SNV	missense	deleterious	probably damaging	0.0002	0.000255
P56	ACE	exonic	c.1473_1475delCTGinsA	p.Asp491fs		9	chr17:61560520	NM_000789.3	INDEL	frameshiftInsertion					SCV001189961.1
P67	ACE	exonic	c.1744C>A	p.Gln582Lys		12	chr17:61561725	NM_000789.3	SNV	missense	tolerated	benign			SCV001189962.1
P113	ACE	exonic	c.2392A>G	p.Ile798Val	rs117647476	16	chr17:61566095	NM_000789.3	SNV	missense	tolerated	benign	0.0044	0.002772
P28	ACE	exonic	c.2858G>A	p.Arg953Gln	rs143507892	19	chr17:61568688	NM_000789.3	SNV	missense	deleterious	probably damaging	0.0001	3e-05
P9	ACE	exonic	c.2875G>A	p.Ala959Thr	rs756159839	19	chr17:61568705	NM_000789.3	SNV	missense	tolerated	probably damaging		3e-05
P7	ACE	exonic	c.3108C>A	p.Asn1036Lys	rs142947404	20	chr17:61570992	NM_000789.3	SNV	missense	deleterious	benign	0.001	0.0009359
P90	ACE	exonic	c.3631G>A	p.Glu1211Lys	rs766053859	24	chr17:61574286	NM_000789.3	SNV	missense	tolerated	benign		0
P50	XPNPEP1	exonic	c.80C>A	p.Pro27His	rs1160720607	2	chr10:111674810	NM_020383.3	SNV	missense	deleterious	possibly damaging
P108	XPNPEP1	exonic	c.686G>A	p.Arg229Gln	rs1187527687	8	chr10:111646066	NM_020383.3	SNV	missense	deleterious	probably damaging
P124	XPNPEP1	3' UTR	c.*14G>C		rs375157786	21	chr10:111624928	NM_020383.3	SNV				0	1.5e-05
P54	XPNPEP2	5' UTR	c.-166C>T		rs187905432	1	chrX:128873024	NM_003399.5	SNV				0
P66	XPNPEP2	5' UTR	c.-63G>A		rs190805828	1	chrX:128873127	NM_003399.5	SNV				0
P4	XPNPEP2	exonic	c.644C>T	p.Thr215Ile	rs138365897	8	chrX:128884450	NM_003399.5	SNV	missense	deleterious	probably damaging	0.003	0.008085
P110	XPNPEP2	exonic	c.1520C>A	p.Ala507Asp	rs775077952	17	chrX:128895169	NM_003399.5	SNV	missense	deleterious	probably damaging		2.1e-05
P123	XPNPEP2	3' UTR	c.*56C>G		rs757928540	21	chrX:128902517	NM_003399.5	SNV				0
P19	XPNPEP3	5' UTR	c.-44C>T		rs374129317		chr22:41253142	NM_022098.3	SNV				0.0008	0.0008079
P115	XPNPEP3	exonic	c.1477C>G	p.Pro493Ala	rs146023695	10	chr22:41322392	NM_022098.3	SNV	missense	tolerated	probably damaging	0.0016	0.002068
P44	BDKRB1	exonic	c.342C>G	p.Asn114Lys	rs142760903	3	chr14:96730361	NM_000710.3	SNV	missense	tolerated	probably damaging	0.001	0.0002258
P108	BDKRB1	exonic	c.571C>G	p.Leu191Val	rs143823168	3	chr14:96730590	NM_000710.3	SNV	missense	tolerated	probably damaging	0.0042	0.003628
P49, P95, P132	BDKRB1	exonic	c.721G>A	p.Gly241Arg	rs45528332	3	chr14:96730740	NM_000710.3	SNV	missense	tolerated	possibly damaging	0.0037	0.005156
P87, P95	BDKRB1	exonic	c.844C>T	p.Arg282Ter	rs145322761	3	chr14:96730863	NM_000710.3	SNV	nonsense			0.0035	0.003836
P36	BDKRB1	exonic	c.1015T>C	p.Ser339Pro	rs1365640381	3	chr14:96731034	NM_000710.3	SNV	missense	deleterious	possibly damaging
P133	BDKRB2	exonic	c.508G>A	p.Gly170Ser	rs202134620	3	chr14:96707173	NM_000623.3	SNV	missense	tolerated	benign	0	1.5e-05
P104	BDKRB2	exonic	c.1061G>A	p.Gly354Glu	rs2227279	3	chr14:96707726	NM_000623.3	SNV	missense	tolerated	benign	0.0006	0.0004979
P56	BDKRB2	exonic	c.1079C>T	p.Pro360Leu	rs200078302	3	chr14:96707744	NM_000623.3	SNV	missense	tolerated	benign	0.0001	1.5e-05
P20	BDKRB2	3' UTR	c.*21T>A			3	chr14:96707862	NM_000623.3	SNV						SCV001189963.1
P56	KNG1	5' UTR	c.-85T>A			1	chr3:186435247	NM_001102416.2	SNV						SCV001189964.1
P93	KNG1	exonic	c.361G>A	p.Val121Met	rs578110004	3	chr3:186440280	NM_001102416.2	SNV	missense	deleterious	probably damaging	0	1.5e-05
P121	KNG1	exonic	c.421G>A	p.Asp141Asn		4	chr3:186442906	NM_001102416.2	SNV	missense	tolerated	benign			SCV001189965.1
P98	KNG1	exonic	c.587G>A	p.Arg196Gln	rs144123648	5	chr3:186445048	NM_001102416.2	SNV	missense	tolerated	benign	0.0001	0.0006445
P36	KNG1	exonic	c.1199C>A	p.Thr400Lys	rs3190568	10	chr3:186459384	NM_001102416.2	SNV	missense	deleterious	possibly damaging	0.0008	0.0007653
P18	KNG1	exonic	c.1720C>G	p.Pro574Ala	rs1369253342	10	chr3:186459905	NM_001102416.2	SNV	missense	tolerated	benign
P46, P113	PLG	exonic	c.266G>A	p.Arg89Lys	rs143079629	3	chr6:161128812	NM_000301.3	SNV	missense	tolerated	benign	0.01	0.01076
P110	PLG	exonic	c.758G>A	p.Arg253His	rs143034754	7	chr6:161137766	NM_000301.3	SNV	missense	deleterious	probably damaging	0.0006	0.001079
P1, P7, P9, P113	PLG	exonic	c.988A>G	p.Lys330Glu	rs889957249	9	chr6:161139762	NM_000301.3	SNV	missense	tolerated	benign
P12	PLG	exonic	c.1380T>A	p.Ser460Arg	rs116573785	11	chr6:161152206	NM_000301.3	SNV	missense	tolerated	benign	0.0017	0.002682
P127	PLG	exonic	c.1469G>A	p.Arg490Gln	rs140537724	12	chr6:161152807	NM_000301.3	SNV	missense	deleterious	probably damaging	0.0026	0.001798
P11	PLG	exonic	c.2183T>A	p.Val728Glu		18	chr6:161173204	NM_000301.3	SNV	missense	tolerated	probably damaging			SCV001189966.1
P61	KLKB1	exonic	c.280G>A	p.Gly94Ser	rs146728804	4	chr4:187155164	NM_000892.4	SNV	missense	tolerated	benign	0.0003	0.0003896
P20	KLKB1	exonic	c.532G>A	p.Ala178Thr	rs4253257	6	chr4:187159453	NM_000892.4	SNV	missense	tolerated	benign	0.0002	0.0003147
P93	KLKB1	exonic	c.1060G>A	p.Asp354Asn	rs141269743	10	chr4:187172931	NM_000892.4	SNV	missense	tolerated	possibly damaging	0.003	0.001648
P24	KLKB1	exonic	c.1123T>C	p.Cys375Arg	rs765805024	10	chr4:187172994	NM_000892.3	SNV	missense	deleterious	probably damaging		1.5e-05
P64	KLKB1	exonic	c.1325A>C	p.Gln442Pro	rs4253316	12	chr4:187175753	NM_000892.4	SNV	missense	tolerated	benign	0.0048	0.004555
P61	KLKB1	exonic	c.1337G>A	p.Arg446His	rs151099382	12	chr4:187175765	NM_000892.4	SNV	missense	deleterious	possibly damaging	0.0001	0.0001199
P9	KLKB1	exonic	c.1643G>A	p.Cys548Tyr	rs121964951	14	chr4:187178437	NM_000892.4	SNV	missense	deleterious	probably damaging	0.0005	0.001021
P114	KLK3	exonic	c.116_117insA	p.Val40fs		2	chr19:51359564	NM_001648.2	INDEL	frameshiftInsertion					SCV001189967.1
P48, P110	KLK3	exonic	c.629C>G	p.Ser210Trp	rs61729813	4	chr19:51361850	NM_001648.2	SNV	missense	deleterious	probably damaging	0.011	0.01094
P111	KLK3	exonic	c.689G>A	p.Gly230Asp	rs200116262	5	chr19:51363286	NM_001648.2	SNV	missense	deleterious	probably damaging	0	0
P35	KLK3	3' UTR	c.*4C>T			5	chr19:51363387	NM_001648.2	SNV						SCV001189968.1
P5	TAC1	3' UTR	c.*196C>T		rs113735261	7	chr7:97369428	NM_003182.2	SNV				0.007
P4	CPN1	exonic	c.682A>G	p.Lys228Glu	rs758380953	4	chr10:101825022	NM_001308.2	SNV	missense	tolerated	benign		1.5e-05
P29	CPN1	exonic	c.983G>T	p.Arg328Leu	rs140666731	6	chr10:101816798	NM_001308.2	SNV	missense	tolerated	probably damaging	0	0
P95	CPN1	exonic	c.1219G>A	p.Glu407Lys		8	chr10:101808526	NM_001308.2	SNV	missense	tolerated	benign			SCV001189969.1
P15	CPN1	3' UTR	c.*89A>G		rs45546135	9	chr10:101802095	NM_001308.2	SNV				0.004
P55	PRCP	exonic	c.733A>G	p.Thr245Ala	rs199603473	6	chr11:82561037	NM_199418.3	SNV	missense	tolerated	benign	0.0001	0.0002412
P73	PRCP	exonic	c.1192G>A	p.Asp398Asn	rs138336049	9	chr11:82549574	NM_199418.3	SNV	missense	tolerated	benign	0.0005	0.0004203
P12	DPP4	exonic	c.571G>T	p.Glu191Ter		8	chr2:162894854	NM_001935.3	SNV	nonsense					SCV001189970.1
P47	DPP4	exonic	c.758G>A	p.Arg253Gln	rs1272622396	9	chr2:162891690	NM_001935.3	SNV	missense	tolerated	benign
P14, P20	DPP4	exonic	c.796G>A	p.Val266Ile	rs56179129	10	chr2:162890142	NM_001935.3	SNV	missense	tolerated	benign	0.006	0.00449
P36	DPP4	exonic	c.1582A>G	p.Met528Val	rs200348396	19	chr2:162870961	NM_001935.3	SNV	missense	deleterious	probably damaging		0.0001979
P44	MME	exonic	c.68G>A	p.Arg23Gln	rs201850855	2	chr3:154802024	NM_007288.2	SNV	missense	tolerated	probably damaging		0.000195
P26, P96, P123	MME	exonic	c.674G>C	p.Gly225Ala	rs147564881	8	chr3:154836554	NM_007288.2	SNV	missense	tolerated	probably damaging	0.0023	0.003276
P110	MME	exonic	c.877C>T	p.Arg293Ter	rs764060752	10	chr3:154858001	NM_007288.2	SNV	nonsense				0
P53	MME	exonic	c.1033G>A	p.Val345Ile	rs61758194	11	chr3:154859855	NM_007288.2	SNV	missense	tolerated	benign	0.0026	0.003509
P103	SERPINC1	5' UTR	c.-72A>T		rs373264710	1	chr1:173886469	NM_000488.3	SNV				0
P38	SERPINC1	exonic	c.89T>A	p.Val30Glu	rs2227624	2	chr1:173884010	NM_000488.3	SNV	missense	deleterious	possibly damaging	0.0034	0.002627
P108	A2M	exonic	c.829G>A	p.Asp277Asn	rs140258425	8	chr12:9260170	NM_000014.4	SNV	missense	tolerated	benign	0.0002	0.0001349
P115	A2M	exonic	c.1615C>T	p.Arg539Trp	rs780559648	14	chr12:9252063	NM_000014.4	SNV	missense	deleterious	probably damaging		2.472e-05
P94	A2M	exonic	c.3092G>A	p.Arg1031Gln	rs202210880	25	chr12:9231867	NM_000014.4	SNV	missense	tolerated	benign	0.0007	0.0008706
P15	SERPINF1	exonic	c.392C>A	p.Ala131Asp	rs148005190	4	chr17:1674431	NM_002615.5	SNV	missense	deleterious	probably damaging	0.0008	0.0008859
P73	SERPINF1	exonic	c.441G>C	p.Lys147Asn	rs138341386	5	chr17:1675167	NM_002615.6	SNV	missense	deleterious	benign	0.0003	0.0006975
P10	SERPINF1	3' UTR	c.*21A>G		rs752097785	8	chr17:1680761	NM_002615.6	SNV					7.5e-05
P3	SERPINF1	3' UTR	c.*40G>A		rs746991138	8	chr17:1680780	NM_002615.5	SNV					0.0001215
P32	SERPINA1	exonic	c.349C>T	p.His117Tyr		2	chr14:94849226	NM_001127700.1	SNV	missense	deleterious	possibly damaging			SCV001189971.1
P129	SERPINA1	exonic	c.839A>T	p.Asp280Val	rs121912714	3	chr14:94847286	NM_001127700.1	SNV	missense	deleterious	probably damaging	0.0009	0.0007042
P22	SERPINA1	exonic	c.1070T>C	p.Val357Ala		5	chr14:94844973	NM_001127700.1	SNV	missense	tolerated	possibly damaging			SCV001189972.1
P26	PLAT	exonic	c.671G>A	p.Arg224His	rs139316969	8	chr8:42040369	NM_000930.3	SNV	missense	deleterious	probably damaging	0.0002	0.0001807
P110	PLAT	exonic	c.1208A>T	p.Tyr403Phe	rs777263586	11	chr8:42037774	NM_000930.4	SNV	missense	tolerated	benign		5.999e-05
P43	PLAT	exonic	c.1323_1325delGACinsTAT	p.Trp441_Thr442delCy441_Met442ins		12	chr8:42037482	NM_000930.4	INDEL	nonframeshiftindel					SCV001189973.1
P44	PLAT	exonic	c.1495G>A	p.Gly499Ser	rs555186256	13	chr8:42036450	NM_000930.4	SNV	missense	deleterious	probably damaging		1.5e-05
P42	PLAT	3' UTR	c.*39G>A		rs995263361	14	chr8:42033472	NM_000930.4	SNV
P47	PLAU	5' UTR	c.-25C>T		rs2227579	5	chr10:75671289	NM_002658.4	SNV				0.0109	0.008923
P85	PLAU	5' UTR	c.-20A>G		rs201591610	5	chr10:75671294	NM_002658.4	SNV				0.0038	0.00499
P96	PLAU	exonic	c.172G>A	p.Gly58Arg	rs55744193	4	chr10:75672059	NM_002658.4	SNV	missense	tolerated	benign	0.009	0.008846
P49, P68	PLAU	exonic	c.1048T>C	p.Tyr350His	rs72816325	10	chr10:75675086	NM_002658.4	SNV	missense	deleterious	benign	0.0058	0.00588
P2, P110	PLAUR	5' UTR	c.-87C>T		rs147665588	1	chr19:44174359	NM_002659.3	SNV				0.006
P21, P59, P94, P95, P98	PLAUR	exonic	c.802A>G	p.Met268Val	rs138492321	7	chr19:44153248	NM_002659.3	SNV	missense	tolerated	benign	0.0062	0.004451
P119	PLAUR	exonic	c.1006T>C	p.Ter336Gln	rs140046361	7	chr19:44153044	NM_002659.3	SNV	stoploss			0.0002	0.0002265
P64	C1R	exonic	c.22G>A	p.Val8Met	rs1212282566	2	chr12:7244257	NM_001733.4	SNV	missense	tolerated	possibly damaging
P52	C1R	exonic	c.336G>C	p.Met112Ile	rs139531404	3	chr12:7242740	NM_001733.4	SNV	missense	deleterious	possibly damaging	0.0044	0.007003
P86	C1R	exonic	c.1207G>A	p.Val403Met	rs771519326	9	chr12:7188591	NM_001733.4	SNV	missense	tolerated	benign		4.1e-05
P74	C1S	exonic	c.34T>C	p.Trp12Arg		3	chr12:7169807	NM_201442.2	SNV	missense	tolerated	benign			SCV001189974.1
P68	C1S	exonic	c.479C>T	p.Pro160Leu	rs1400068569	5	chr12:7171658	NM_201442.2	SNV	missense	tolerated	benign
P32, P52, P78	C1S	exonic	c.943G>A	p.Asp315Asn	rs117907409	8	chr12:7173893	NM_201442.2	SNV	missense	deleterious	probably damaging	0.0053	0.005245
P36	C1S	exonic	c.1550T>C	p.Leu517Pro	rs1555162981	12	chr12:7177438	NM_201442.2	SNV	missense	tolerated	benign
P35	C1S	exonic	c.1751C>T	p.Ala584Val	rs782616996	12	chr12:7177639	NM_201442.2	SNV	missense	tolerated	benign		0
P118	MASP1	5' UTR	c.-85C>T		rs767747526	1	chr3:187009505	NM_139125.3	SNV					1.5e-05
P118	MASP1	exonic	c.355C>T	p.Arg119Trp	rs766084598	3	chr3:186980391	NM_139125.3	SNV	missense	deleterious	probably damaging		0
P98	MASP1	exonic	c.1507C>T	p.Arg503Cys	rs201025468	11	chr3:186954152	NM_139125.3	SNV	missense	deleterious	benign	0.0002	0.0005695
P106	MASP1	exonic	c.1593G>C	p.Gln531His	rs367972361	13	chr3:186943260	NM_139125.3	SNV	missense	tolerated	probably damaging	0.0001	2.9e-05
P95	MASP1	exonic	c.2039T>C	p.Val680Ala	rs759735292	11	chr3:186953620	NM_139125.3	SNV	missense	tolerated	probably damaging		4.9e-05
P110	MASP2	exonic	c.296G>A	p.Arg99Gln	rs61735600	3	chr1:11106729	NM_006610.3	SNV	missense	tolerated	benign	0.0001	0.0002764
P47	MASP2	exonic	c.448C>G	p.Pro150Ala	rs199940649	4	chr1:11105561	NM_006610.3	SNV	missense	tolerated	benign	0.003	0.001249
P82	MASP2	exonic	c.881C>T	p.Thr294Met	rs139962539	6	chr1:11102940	NM_006610.3	SNV	missense	deleterious	benign	0.004	0.004709
P87, P118	F13A1	exonic	c.1730C>T	p.Thr577Met	rs143711562	12	chr6:6174830	NM_000129.3	SNV	missense	tolerated	benign	0.0029	0.001993
P5	F13A1	exonic	c.1766T>A	p.Leu589Gln	rs5983	13	chr6:6167833	NM_000129.3	SNV	missense	tolerated	benign	0.0086	0.006415
P44	F13A1	exonic	c.1777G>A	p.Gly593Ser	rs138754417	13	chr6:6167822	NM_000129.3	SNV	missense	tolerated	benign	0.0041	0.002893
P4	F13A1	exonic	c.1985G>A	p.Arg662Gln	rs781240042	14	chr6:6152106	NM_000129.3	SNV	missense	tolerated	benign		3e-05
P6, P7, P13, P33, P99, P101, P123	F13B	exonic	c.1025T>C	p.Ile342Thr	rs17514281	7	chr1:197026289	NM_001994.2	SNV	missense	deleterious	possibly damaging	0.0097	0.00976
P37	F11	exonic	c.664G>A	p.Asp222Asn	rs281875245	7	chr4:187197453	NM_000128.3	SNV	missense	tolerated	probably damaging
P55	F2	3' UTR	c.*37C>T		rs771364258	14	chr11:46760995	NM_000506.4	SNV					0
P7, P11, P15, P43, P67 ,P69, P75	F2	3' UTR	c.*97G>A		rs1799963	14	chr11:46761055	NM_000506.4	SNV				0.008
P73	TLR2	exonic	c.582G>C	p.Leu194Phe		3	chr4:154624641	NM_003264.4	SNV	missense	tolerated	possibly damaging			SCV001189975.1
P110	TLR2	exonic	c.943C>T	p.Arg315Trp	rs373862755	3	chr4:154625002	NM_003264.4	SNV	missense	deleterious	probably damaging	0.0001	9e-05
P13	TLR2	exonic	c.1832G>A	p.Arg611His	rs138260302	3	chr4:154625891	NM_003264.3	SNV	missense	tolerated	benign	0.0002	6e-05
P79	TLR2	exonic	c.2242C>T	p.Arg748Cys	rs557333891	3	chr4:154626301	NM_003264.4	SNV	missense	deleterious	probably damaging	0	7.5e-05
P24, P95, P117, P120	TLR4	exonic	c.842G>A	p.Cys281Tyr	rs137853920	3	chr9:120475248	NM_138554.4	SNV	missense	deleterious	probably damaging	0.0044	0.002684
P1	TLR4	exonic	c.1871A>C	p.Asn624Thr	rs199948408	3	chr9:120476277	NM_138554.4	SNV	missense	tolerated	benign
P15	TLR4	exonic	c.2474G>A	p.Gly825Glu		3	chr9:120476880	NM_138554.4	SNV	missense	deleterious	possibly damaging			SCV001189976.1
P101	TLR9	exonic	c.1356C>A	p.Asp452Glu	rs760228106	2	chr3:52256976	NM_017442.3	SNV	missense	tolerated	benign		4.641e-05
P89	TLR9	exonic	c.2248A>G	p.Ser750Gly	rs148411655	2	chr3:52256084	NM_017442.3	SNV	missense	tolerated	benign		0.0004128
P64	TLR9	exonic	c.2824C>T	p.Arg942Trp	rs544128726	2	chr3:52255508	NM_017442.3	SNV	missense	tolerated	probably damaging		4.681e-05
P63	TLR9	3' UTR	c.*68delC		rs752002290	2	chr3:52255164	NM_017442.3	INDEL
P108	HRH1	exonic	c.42G>A	p.Met14Ile	rs79314450	2	chr3:11300765	NM_001098212.1	SNV	missense	deleterious	possibly damaging	0	0.001219
P51	HRH1	exonic	c.57G>C	p.Lys19Asn	rs2067466	2	chr3:11300780	NM_001098212.1	SNV	missense	tolerated	possibly damaging	0.0051	0.00633
P100	HRH1	exonic	c.977G>A	p.Arg326Gln	rs74840800	2	chr3:11301700	NM_001098212.1	SNV	missense	tolerated	benign	0.0005	0.0003896
P123	HRH1	exonic	c.1071_1073delCTT	p.Phe358del	rs765963183	2	chr3:11301793	NM_001098212.1	INDEL	nonframeshiftDeletion			0	0.001995
P105, P110	TNF	exonic	c.251C>T	p.Pro84Leu	rs4645843	3	chr6:31544562	NM_000594.3	SNV	missense	tolerated	benign	0.003	0.00281
P36	HSP90AA1	exonic	c.37C>T	p.Pro13Ser	rs201793224	1	chr14:102605705	NM_001017963.2	SNV	missense	deleterious	benign	0.0034	0.004736
P35	HSP90AA1	exonic	c.631C>T	p.Leu211Phe	rs139051948	4	chr14:102552359	NM_001017963.2	SNV	missense	deleterious	probably damaging	0.0005	0.0002248
P14	HSP90AA1	exonic	c.1105_1110dupAAAGAA	p.Lys369_Glu370dup	rs552167468	6	chr14:102551254	NM_001017963.2	INDEL	nonframeshiftInsertion				0.001959
P61	KRT1	5' UTR	c.-21C>T		rs189087382	1	chr12:53074153	NM_006121.3	SNV				0.0007	0.001257
P68	KRT1	exonic	c.113G>A	p.Arg38His	rs34787940	1	chr12:53074020	NM_006121.3	SNV	missense	tolerated	benign	0.0022	0.002355
P10, P57, P60, P77, P86, P130	KRT1	exonic	c.1669A>G	p.Ser557Gly	rs77846840	9	chr12:53069243	NM_006121.3	SNV	missense	tolerated	benign		0.001925
P118	KRT1	exonic	c.1865G>T	p.Gly622Val	rs774807927	9	chr12:53069047	NM_006121.3	SNV	missense	tolerated	probably damaging		0
P36	KRT1	3' UTR	c.*197T>G			9	chr12:53068780	NM_006121.3	SNV						SCV001189977.1
P109	KLK2	exonic	c.155G>A	p.Gly52Asp	rs139063242	2	chr19:51378085	NM_005551.4	SNV	missense	deleterious	probably damaging	0.0022	0.002681
P19, P29, P48, P51, P62, P102	SERPINE1	3' UTR	c.*180C>T		rs41334349	9	chr7:100780903	NM_000602.4	SNV				0.011
P56	SERPINB2	exonic	c.239G>A	p.Gly80Glu	rs138183373	3	chr18:61562568	NM_002575.2	SNV	missense	tolerated	benign	0.0009	0.001169
P29	SERPINB2	exonic	c.686G>A	p.Arg229His	rs6100	7	chr18:61569645	NM_002575.2	SNV	missense	tolerated	benign	0.0019	0.002019
P79	SERPINB2	exonic	c.1126G>A	p.Val376Ile	rs764303590	8	chr18:61570417	NM_002575.2	SNV	missense	tolerated	benign		1.502e-05
P3	PROC	exonic	c.245T>C	p.Phe82Ser		4	chr2:128180500	NM_000312.3	SNV	missense	deleterious	probably damaging			SCV001189978.1
P90	C1QBP	exonic	c.823C>T	p.Leu275Phe	rs1555532484	6	chr17:5336361	NM_001212.3	SNV	missense	deleterious	probably damaging
P111	ESRRA	exonic	c.92C>T	p.Thr31Ile	rs117285599	2	chr11:64074743	NM_004451.4	SNV	missense	tolerated	possibly damaging	0.0031	0.00364
P77	ESRRA	exonic	c.542T>C	p.Leu181Pro	rs756265023	4	chr11:64081810	NM_004451.4	SNV	missense	tolerated	benign		3.735e-05
P24	ESRRA	3' UTR	c.*68G>A		rs538292483	7	chr11:64083506	NM_004451.4	SNV				0.005
P8	GPER1	exonic	c.11C>T	p.Thr4Ile	rs760554923	2	chr7:1131375	NM_001098201.1	SNV	missense	tolerated	benign
P50, P51	GPER1	exonic	c.14C>T	p.Ser5Phe	rs117290655	2	chr7:1131378	NM_001098201.1	SNV	missense	tolerated	benign	0.0048	0.004473
P117	GPER1	exonic	c.1075G>A	p.Val359Ile	rs906521758	2	chr7:1132439	NM_001098201.1	SNV	missense	tolerated	possibly damaging
P26, P48, P69, P86, P89	AR	5' UTR	c.-207C>A		rs189146053	1	chrX:66764782	NM_000044.3	SNV				0
P2, P119, P123	AR	exonic	c.1174C>T	p.Pro392Ser	rs201934623	1	chrX:66766162	NM_000044.3	SNV	missense	tolerated	benign	0	0.004134
P98	AR	exonic	c.1644G>T	p.Leu548Phe	rs139524801	2	chrX:66863125	NM_000044.3	SNV	missense	tolerated	benign	0.0003	0.0002923
P63	AR	exonic	c.2359C>T	p.Arg787Ter	rs1555997580	6	chrX:66941715	NM_000044.3	SNV	nonsense
P56	ELANE	exonic	c.652T>C	p.Phe218Leu	rs200384291	5	chr19:856012	NM_001972.3	SNV	missense	deleterious	probably damaging
P29, P49, P112, P122, P123	ELANE	exonic	c.770C>T	p.Pro257Leu	rs17216663	5	chr19:856130	NM_001972.3	SNV	missense	tolerated	benign	0.0108	0.008057
P89	ELANE	3' UTR	c.*2A>G			5	chr19:856166	NM_001972.3	SNV						SCV001189979.1
P32	MPO	5' UTR	c.-56C>T			1	chr17:56358175	NM_000250.1	SNV						SCV001189980.1
P95	MPO	exonic	c.1571G>A	p.Arg524His	rs200918347	9	chr17:56350825	NM_000250.1	SNV	missense	tolerated	benign		4.496e-05
P12	MPO	exonic	c.1706G>A	p.Arg569Gln	rs139720381	10	chr17:56350825	NM_000250.1	SNV	missense	tolerated	probably damaging	0.0001	0.000135
P41	MPO	exonic	c.1810C>T	p.Arg604Cys	rs35670089	11	chr17:56349236	NM_000250.1	SNV	missense	tolerated	possibly damaging		4.518e-05
P81, P113	MPO	splicesite	c.2031-2A>C		rs35897051	12	chr17:56348226	NM_000250.1	SNV				0.0072	0.007075
P25	TPSAB1	exonic	c.154G>A	p.Gly52Ser	rs778193102	3	chr16:1291246	NM_003294.3	SNV	missense	tolerated	benign		3.037e-05
P30	TPSAB1	exonic	c.376G>C	p.Glu126Gln	rs140264777	4	chr16:1291577	NM_003294.3	SNV	missense	tolerated	benign	0	4.098e-05
P4	TPSAB1	exonic	c.407A>G	p.His136Arg	rs201820654	4	chr16:1291608	NM_003294.3	SNV	missense	tolerated	benign		0.003352
P11, P46	TPSAB1	3' UTR	c.*226C>T		rs75202456	6	chr16:1292467	NM_003294.3	SNV
P3	TPSD1	exonic	c.313C>T	p.Gln105Ter	rs1248243405	3	chr16:1306856	NM_012217.2	SNV	nonsense				1.516e-05
P118	TPSD1	exonic	c.617G>A	p.Gly206Asp	rs139855296	4	chr16:1308156	NM_012217.2	SNV	missense	tolerated	possibly damaging	0.0021	0.001909
P125	TPSD1	exonic	c.685G>A	p.Gly229Ser	rs142998820	5	chr16:1308333	NM_012217.2	SNV	missense	deleterious	probably damaging	0.0143	0.01104
P76	TPSG1	exonic	c.211C>T	p.Gln71Ter	rs767637647	3	chr16:1273457	NM_012467.3	SNV	nonsense				0
P60	TPSG1	exonic	c.323G>A	p.Arg108Lys	rs144441299	4	chr16:1272840	NM_012467.3	SNV	missense	tolerated	benign	0.0001	6.375e-05
P19	TPSG1	exonic	c.473G>A	p.Arg158Gln	rs760619425	4	chr16:1272690	NM_012467.3	SNV	missense	tolerated	benign		3e-05
P26, P77, P94, P122, P124	TPSG1	exonic	c.508G>A	p.Gly170Arg	rs117769620	4	chr16:1272655	NM_012467.3	SNV	missense	tolerated	probably damaging	0.0065	0.007336
P124	TPSG1	exonic	c.532A>T	p.Ser178Cys	rs773771740	5	chr16:1272321	NM_012467.3	SNV	missense	deleterious	probably damaging		0.0001004
P23	TPSG1	exonic	c.577C>T	p.Arg193Cys	rs199515926	5	chr16:1272276	NM_012467.3	SNV	missense	deleterious	probably damaging	0.0006	0.0001159
P41	TPSG1	exonic	c.844C>A	p.Leu282Ile	rs117001332	6	chr16:1271910	NM_012467.3	SNV	missense	tolerated	benign	0.004	0.004046
